# Supplementary material for: Tension Stiffening and Cracking Behavior of Axially Loaded Alkali-Activated Concrete
Source: Materials (Basel). 2023 May 31;16(11):4120. doi: 10.3390/ma16114120 (PMC10254435; doi:10.3390/ma16114120)
Supplement: Supplementary file 1 [file materials-16-04120-s001.zip]

Archive with 1 entries (1 files):
- materials-2382089-supplementary.pdf
